# Supplementary material for: PhcA and PhcR Regulate Ralsolamycin Biosynthesis Oppositely in Ralstonia solanacearum
Source: Front Plant Sci. 2022 May 27;13:903310. doi: 10.3389/fpls.2022.903310 (PMC9197120; doi:10.3389/fpls.2022.903310)
Supplement: Supplementary Table S3 — Ct data of rmyA and rmyB genes in EP1, phcR deletion mutant (ΔphcR) and complementary strain ΔphcA(phcA), cell density is OD600 = 1.0. [file Table_3.XLSX]

## Sheet: Sheet1
	SI Table 3 Ct data of rmy genes in EP1, ΔphcR and ΔphcR(phcR) (OD600=1.0)
	EP1	16S rDNA	rmyA	rmyB
		10.1	26.52	27.6
		10.3	26.03	26.99
		10.1	26.12	27.13
	ΔphcR	16S rDNA	rmyA	rmyB
		11	24.81	24.9
		10.85	24.13	24.49
		11.13	24.88	24.53
	ΔphcR(phcR)	16S rDNA	rmyA	rmyB
		10.55	27.11	27.59
		10.55	27.17	27.67
		10.55	27.22	27.38
