# Supplementary material for: PhcA and PhcR Regulate Ralsolamycin Biosynthesis Oppositely in Ralstonia solanacearum
Source: Front Plant Sci. 2022 May 27;13:903310. doi: 10.3389/fpls.2022.903310 (PMC9197120; doi:10.3389/fpls.2022.903310)
Supplement: Supplementary Table S4 — Ct data of phcA and phcR gene in EP1 and mutants (OD600=1.0), cell density is OD600 = 1.0. [file Table_4.XLSX]

## Sheet: Sheet1
SI Table 4 Ct data of phcA and phcR gene in EP1 and mutants (OD600=1.0)
EP1	16S rDNA	phcA	phcR
	23.9	25.42	26.34
	24.17	26.17	26.73
	23.96	25.44	27.11
ΔphcA	16S rDNA	phcA	phcR
	20.3	35	23.44
	20.34	35	23.93
	20.44	35	23.65
ΔphcR	16S rDNA	phcA	phcR
	16.3	18.51	35
	16.24	18.41	35
	16.28	18.35	35
